# Supplementary material for: Integrative Transcriptomics and Metabolomics Reveal the Key Metabolic Pathways in Endophyte-Infected Rice Seedlings Resistance to Na2CO3 Stress
Source: Plants (Basel). 2025 May 19;14(10):1524. doi: 10.3390/plants14101524 (PMC12115210; doi:10.3390/plants14101524)
Supplement: Supplementary file 1 [file plants-14-01524-s001.zip › Table S1.xlsx]

## Sheet: Table S1
Mapping of RNA-Seq data of rice seedlings to rhe eference genome
Treatment	Mapped reads	Clean reads	GC content	%≥Q30
N-1	41,597,173(95.24%)	6533424348	0.5129	0.9387
N-2	54,126,722(95.57%)	8469271514	0.5162	0.9434
N-3	45,839,933(95.67%)	7152569430	0.5144	0.9436
EN-1	44,507,040(95.51%)	6970489822	0.5188	0.9394
EN-2	52,019,638(95.51%)	8140672944	0.5107	0.9388
EN-3	44,963,861(95.35%)	7049102544	0.5076	0.9415
