# Supplementary material for: Integrative Transcriptomics and Metabolomics Reveal the Key Metabolic Pathways in Endophyte-Infected Rice Seedlings Resistance to Na2CO3 Stress
Source: Plants (Basel). 2025 May 19;14(10):1524. doi: 10.3390/plants14101524 (PMC12115210; doi:10.3390/plants14101524)
Supplement: Supplementary file 1 [file plants-14-01524-s001.zip › Table S2.xlsx]

## Sheet: Table S2
KEGG enrichment analysis of DEGs in endophyte-infected versus control rice seedlings under Na2CO3 stress
KEGG_ID	KEGG_pathway	P_vaule	gene_ID
ko00500	Starch and sucrose metabolism	0.00475375	Os01g0940100;Os03g0374600;Os03g0749500;Os03g0749650;Os05g0518600;Os07g0656200;Os08g0409100;Os10g0465700
ko00250	Alanine, aspartate and glutamate metabolism	0.0052654	Os03g0291500;Os04g0543900;Os04g0650700;Os05g0555600
ko00902	Monoterpenoid biosynthesis	0.00527277	Os04g0531750;Os04g0532400
ko00052	Galactose metabolism	0.00843432	Os01g0940100;Os03g0316200;Os04g0458600;Os06g0172800
ko00460	Cyanoamino acid metabolism	0.00927685	Os03g0749500;Os03g0749650;Os04g0650700;Os07g0656200
ko00906	Carotenoid biosynthesis	0.0113685	Os02g0817900;Os03g0125100;Os09g0555500
ko00910	Nitrogen metabolism	0.0137211	Os04g0412500;Os04g0543900;Os05g0555600
ko00270	Cysteine and methionine metabolism	0.0294688	Os04g0551200;Os05g0149300;Os05g0149400;Os09g0424300;Os09g0451400
ko00940	Phenylpropanoid biosynthesis	0.113589	Os03g0749500;Os03g0749650;Os05g0162000;Os07g0115300;Os07g0656200;Os07g0677400
ko00909	Sesquiterpenoid and triterpenoid biosynthesis	0.136615	Os03g0184550
ko00900	Terpenoid backbone biosynthesis	0.1771	Os03g0184550;Os08g0193100
ko00053	Ascorbate and aldarate metabolism	0.197411	Os06g0567200;Os06g0567900
ko00240	Pyrimidine metabolism	0.201509	Os05g0573300;Os07g0624700
ko00051	Fructose and mannose metabolism	0.217998	Os01g0940100;Os03g0828300
ko00591	Linoleic acid metabolism	0.229028	Os03g0699700
ko00740	Riboflavin metabolism	0.229028	Os01g0757900
ko00330	Arginine and proline metabolism	0.242944	Os04g0671200;Os09g0424300
ko00561	Glycerolipid metabolism	0.288928	Os03g0425300;Os08g0359100
ko02010	ABC transporters	0.342235	Os02g0693700
ko00073	Cutin, suberine and wax biosynthesis	0.371455	Os02g0734400
ko00220	Arginine biosynthesis	0.378558	Os04g0543900
ko00520	Amino sugar and nucleotide sugar metabolism	0.399904	Os01g0940100;Os02g0605900;Os11g0700900
ko00770	Pantothenate and CoA biosynthesis	0.432604	Os04g0671200
ko04075	Plant hormone signal transduction	0.449608	Os01g0743800;Os01g0846300;Os02g0643800;Os02g0766700
ko00920	Sulfur metabolism	0.451654	Os07g0509800
ko00564	Glycerophospholipid metabolism	0.457728	Os03g0425300;Os08g0359100
ko00410	beta-Alanine metabolism	0.476076	Os04g0671200
ko00310	Lysine degradation	0.482012	Os04g0423600
ko00904	Diterpenoid biosynthesis	0.499425	Os03g0856700
ko03060	Protein export	0.516262	Os03g0213100
ko00195	Photosynthesis	0.532539	Oryza_sativa_newGene_3942
ko00020	Citrate cycle (TCA cycle)	0.537844	Os04g0551200
ko03050	Proteasome	0.573354	Os07g0614100
ko04120	Ubiquitin mediated proteolysis	0.580058	Os02g0128800;Os03g0348900
ko00592	alpha-Linolenic acid metabolism	0.592424	Os06g0216200
ko00010	Glycolysis / Gluconeogenesis	0.598942	Os01g0940100;Os04g0458600
ko04070	Phosphatidylinositol signaling system	0.610653	Os03g0425300
ko04626	Plant-pathogen interaction	0.666596	Os01g0547000;Os11g0228201;Os11g0228600
ko00630	Glyoxylate and dicarboxylate metabolism	0.675871	Os04g0551200
ko00040	Pentose and glucuronate interconversions	0.686841	Os07g0691100
ko04145	Phagosome	0.686841	Os03g0213100
ko00620	Pyruvate metabolism	0.697444	Os04g0551200
ko00710	Carbon fixation in photosynthetic organisms	0.707693	Os04g0551200
ko00230	Purine metabolism	0.720829	Os04g0680400
ko01200	Carbon metabolism	0.752662	Os01g0940100;Os04g0543900;Os04g0551200
ko03018	RNA degradation	0.80696	Os09g0491772
ko04141	Protein processing in endoplasmic reticulum	0.821758	Os03g0213100;Os03g0799900
ko00480	Glutathione metabolism	0.850378	Os01g0950200
ko01230	Biosynthesis of amino acids	0.852453	Os03g0291500;Os05g0555600
ko04016	MAPK signaling pathway - plant	0.88141	Os01g0846300
ko03013	RNA transport	0.901589	Os01g0101300
ko04144	Endocytosis	0.901589	Os01g0848700
ko03040	Spliceosome	0.929082	Os01g0956600
