# Supplementary material for: Integrative Transcriptomics and Metabolomics Reveal the Key Metabolic Pathways in Endophyte-Infected Rice Seedlings Resistance to Na2CO3 Stress
Source: Plants (Basel). 2025 May 19;14(10):1524. doi: 10.3390/plants14101524 (PMC12115210; doi:10.3390/plants14101524)
Supplement: Supplementary file 1 [file plants-14-01524-s001.zip › Table S3.xlsx]

## Sheet: Table S3
Loading of metabolites to the first principal component(PC1) and the second principal component(PC2)
Metabolite names	PC1	PC2
glycine	-0.0645062	-0.0509073
succinic acid	-0.0978095	0.186169
aspartic acid	-0.235229	-0.158786
palmitic acid	0.00386203	0.0602886
trehalose	0.00161502	-0.0721237
glutamic acid	-0.187659	-0.167038
salicylic acid	0.0341961	-0.035703
Isoleucine	-0.0451445	0.00411317
threonine	-0.233793	0.137524
fructose	0.422401	-0.36003
oxalic acid	0.303077	0.262581
raffinose	0.0345521	0.0681914
melibiose	0.0585882	0.0231258
oxoproline	-0.45322	-0.407548
4-aminobutyric acid	-0.138078	0.103979
L-Malic acid	0.346703	0.218725
xylose	0.000533888	-0.00929379
fumaric acid	0.0176105	0.0496763
shikimic acid	0.0579772	0.168212
mucic acid	-0.00172391	0.0194488
citric acid	-0.303718	0.382323
cellobiose	-0.0183347	0.00336821
phenylalanine	-0.0451917	0.0219632
stearic acid	0.0248473	-0.296183
Galactinol	0.0654234	-0.00691664
tyrosine	0.0325669	0.0471186
alpha-ketoglutaric acid	0.118539	-0.100658
2-Deoxyerythritol	0.0268158	0.0431651
gluconic acid	0.00835796	0.00855733
Threonic acid	0.033971	0.0226213
Gentiobiose	0.0357925	-0.0237886
Adenosine 5-monophosphate	0.0196122	0.028724
fructose-6-phosphate	0.0262052	0.0242998
mannose	0.169411	-0.125602
glucose-6-phosphate	0.0168879	0.0115274
Glucose-1-phosphate	0.0149935	0.0115053
lysine	0.0458456	0.0149744
quinic acid	0.169236	-0.286029
xylitol	-0.0211437	0.00505897
maltose	-0.0210015	-0.0434129
Galactonic acid	0.00261855	0.00678858
Gentiobiose	0.016459	0.00917959
tryptophan	-0.00768829	-0.00298756
D-Arabitol	0.0737955	0.128013
O-Phosphorylethanolamine	-0.0117281	-0.0208192
flavin adenine degrad product	-0.0120215	-0.00330862
asparagine	-0.0637542	-0.039904
sucrose	-0.0613564	0.12184
sorbitol	0.0039758	7.01567e-06
Dioctyl phthalate	0.00169136	-0.0109645
D-(glycerol 1-phosphate)	0.0028048	-0.00663078
5-Methoxytryptamine	0.00523157	-0.011256
phosphate	-0.0593123	-0.0257351
uridine	-0.0043831	-0.0155942
putrescine	0.0334173	0.0134777
xylose	0.0044061	-0.00133119
Aconitic Acid	0.00706568	0.00370447
linolenic acid	0.00667409	0.0120365
5'-methylthioadenosine	0.00986953	-0.0217166
Threitol	0.00829055	0.0055009
Sedoheptulose	0.0493007	0.0290631
4-hydroxycinnamic acid	0.0147795	0.0069514
6-deoxy-D-glucose	-0.00188021	0.0187105
N-Acetyl-beta-D-mannosamine	0.00908038	-0.00161877
ferulic acid	-0.00102008	-0.0170313
Pelargonic acid	-0.00462614	0.0162683
arbutin	0.00204297	0.0118853
trans-sinapinic acid	0.0069402	0.00963297
gentisic acid	0.0170976	0.00739646
Glucoheptonic acid	-0.00471165	0.0259206
6-phosphogluconic acid	-0.0118083	-0.0136072
4-Hydroxybenzoic acid	-0.0058596	-0.00396797
galactose	0.00114832	0.00175877
5-Deoxy-5-amino-3-dehydroshikimic acid	-0.000754428	-0.00666391
beta-Mannosylglycerate	0.00663079	-0.00187219
lactose	-0.00398803	0.0200174
d-Glucoheptose	-0.00380767	0.018695
guanosine	-0.00967134	-0.0285187
Purine riboside	-0.0458802	-0.0228223
heptadecanoic acid	0.00622855	-0.00904471
GDP-6-deoxy-D-talose	-0.00771836	-0.00895441
1-Monopalmitin	0.0181673	0.00725941
sphinganine	0.0101131	-0.00949795
3,4-dihydroxybenzoic acid	-0.0105131	-0.00564777
2-Deoxy-D-galactose	-0.0755636	-0.157028
prunin degr. Prod.	0.00653803	0.00536646
Tartronic acid	-0.000171408	0.016013
5-Aminovaleric acid	0.01665	0.00538158
inosine	0.00674976	0.00100379
Sucrose-6-Phosphate	0.00943956	-0.000286604
isomaltose	0.022727	0.0170914
Tagatose	0.00385642	-0.00201452
Fructose 2,6-biphosphate	0.0162793	-0.000333418
conduritol b epoxide	0.00970532	0.00533922
3-Cyanoalanine	-0.00737582	-0.0200375
3-Aminoisobutyric acid	-0.0102566	-0.000481146
ribose	0.0012418	0.00773489
maleic acid	-0.00129446	0.00550222
Diglycerol	-0.03854	-0.0482578
3-hydroxybenzoic acid	0.00159275	0.00242992
Aminomalonic acid	0.00157505	-0.00168066
5-Hydroxyindole-3-acetic acid	-0.00604941	-0.0298443
glucuronic acid	0.0208596	0.00785058
4-Hydroxybutanoic acid	-0.0104674	0.0187442
Erythrose	0.00185833	-0.0175528
allose	-0.0173054	0.000305452
Ribonolactone	-0.00779384	-0.00529804
3-aminopropionitrile	0.0036801	-0.00254006
Glutaric acid	0.00715847	-0.00319148
Cellobiotol	-3.617e-05	-9.29384e-05
Melezitose	-0.000582501	-0.00227029
