# Supplementary material for: Integrative Transcriptomics and Metabolomics Reveal the Key Metabolic Pathways in Endophyte-Infected Rice Seedlings Resistance to Na2CO3 Stress
Source: Plants (Basel). 2025 May 19;14(10):1524. doi: 10.3390/plants14101524 (PMC12115210; doi:10.3390/plants14101524)
Supplement: Supplementary file 1 [file plants-14-01524-s001.zip › Table S4.xlsx]

## Sheet: Table S4
KEGG enrichment analysis of endophyte-infected versus control rice seedlings under Na2CO3 stress
Pathway Name	Number	p	-log(p)	Holm p	FDR	Impact
Glyoxylate and dicarboxylate metabolism	6	4.4583e-06	5.3508	0.0004057	0.0004057	0.18858
Starch and sucrose metabolism	5	1.9539e-05	4.7091	0.0017585	0.00059269	0.15309
Alanine, aspartate and glutamate metabolism	5	1.9539e-05	4.7091	0.0017585	0.00059269	0.65108
Citrate cycle (TCA cycle)	4	0.00025647	3.591	0.02257	0.0058348	0.25683
Amino sugar and nucleotide sugar metabolism	5	0.001371	2.863	0.11928	0.024952	0.10781
Butanoate metabolism	3	0.0024869	2.6043	0.21388	0.03357	0.13636
Arginine biosynthesis	3	0.0029512	2.53	0.25085	0.03357	0.08544
Fructose and mannose metabolism	3	0.0029512	2.53	0.25085	0.03357	0.30669
Carbon fixation in photosynthetic organisms	3	0.0046517	2.3324	0.38609	0.047034	0.06426
Lysine biosynthesis	2	0.0092089	2.0358	0.75513	0.083801	0
Pentose and glucuronate interconversions	2	0.03203	1.4944	1	0.26497	0.09524
Pentose phosphate pathway	2	0.039453	1.4039	1	0.29918	0.24434
Valine, leucine and isoleucine biosynthesis	2	0.05168	1.2867	1	0.33592	0
Cyanoamino acid metabolism	2	0.05168	1.2867	1	0.33592	0
Galactose metabolism	2	0.074613	1.1272	1	0.4021	0
Glutathione metabolism	2	0.074613	1.1272	1	0.4021	0.06211
Arginine and proline metabolism	2	0.079537	1.0994	1	0.4021	0
Inositol phosphate metabolism	2	0.079537	1.0994	1	0.4021	0
Phenylpropanoid biosynthesis	2	0.10559	0.97637	1	0.48044	0.02946
Glycine, serine and threonine metabolism	2	0.10559	0.97637	1	0.48044	0.123
D-Amino acid metabolism	1	0.11293	0.94719	1	0.48937	0
Monobactam biosynthesis	1	0.12803	0.89269	1	0.52958	0
Tropane, piperidine and pyridine alkaloid biosynthesis	1	0.14288	0.84502	1	0.56532	0
Nitrogen metabolism	1	0.17186	0.76482	1	0.65165	0
Phenylalanine metabolism	1	0.186	0.73049	1	0.67704	0.42308
Nicotinate and nicotinamide metabolism	1	0.1999	0.69918	1	0.69966	0
beta-Alanine metabolism	1	0.26608	0.57499	1	0.89679	0
Lysine degradation	1	0.29105	0.53603	1	0.91331	0
Ascorbate and aldarate metabolism	1	0.29105	0.53603	1	0.91331	0.09184
Glucosinolate biosynthesis	1	0.31521	0.5014	1	0.9253	0
Phenylalanine, tyrosine and tryptophan biosynthesis	1	0.31521	0.5014	1	0.9253	0.0015
Pyruvate metabolism	1	0.32699	0.48546	1	0.92989	0.14351
Lipoic acid metabolism	1	0.33858	0.47034	1	0.93366	0
Glycolysis / Gluconeogenesis	1	0.36118	0.44227	1	0.9667	0.07337
Valine, leucine and isoleucine degradation	1	0.47286	0.32527	1	1	0
Cysteine and methionine metabolism	1	0.55794	0.25341	1	1	0
Porphyrin metabolism	1	0.55794	0.25341	1	1	0
Ubiquinone and other terpenoid-quinone biosynthesis	1	0.55794	0.25341	1	1	0.00096
