# Supplementary material for: Integrative Transcriptomics and Metabolomics Reveal the Key Metabolic Pathways in Endophyte-Infected Rice Seedlings Resistance to Na2CO3 Stress
Source: Plants (Basel). 2025 May 19;14(10):1524. doi: 10.3390/plants14101524 (PMC12115210; doi:10.3390/plants14101524)
Supplement: Supplementary file 1 [file plants-14-01524-s001.zip › Table S5.xlsx]

## Sheet: Table S5
Primers used for the qRT-PCR
Gene ID	Primer sequence
Os01g0940100	F: 5'-GCGAGGACGATTCACCAGAT-3'
	R: 5'-TCGCAGACTTTCACGACCAG-3'
Os03g0749500	F: 5'-GGATTCTGCGCGTCAAGTTC-3'
	R: 5'-CGGCTTGTCACTTGTCTTGC-3'
Os04g0345400	F: 5'-CCCATTATTTTCTCCAGGAAGC-3'
	R: 5'-CTCAACGGTGCTCGCAATTT-3'
Os07g0677400	F: 5'-CGTCATGGAGTGTTCCGCTA-3'
	R: 5'-TGTAGAAGGAGCAAGGCTGC-3'
Os03g0300400	F: 5'-CAACCCGGACGCTTACAACT-3'
	R: 5'-TCTCCGACAGCAACCAAACC-3'
Os10g0416500	F: 5'-CGGGGTTGTTCATCTGGTCA-3'
	R: 5'-ACACCGTTTACTAGGTGCCG-3'
18s rRNA	F: 5'-ATGATAACTCGACGGATCGC-3'
	R: 5'-CTTGGATGTGGTAGCCGTTT-3'
