# Supplementary material for: Integrative Transcriptomics and Metabolomics Reveal the Key Metabolic Pathways in Endophyte-Infected Rice Seedlings Resistance to Na2CO3 Stress
Source: Plants (Basel). 2025 May 19;14(10):1524. doi: 10.3390/plants14101524 (PMC12115210; doi:10.3390/plants14101524)
Supplement: Supplementary file 1 [file plants-14-01524-s001.zip › Table S6.xlsx]

## Sheet: Table S6
Primers for qRT-PCR of sucrose metabolism-related enzymes
Gene ID	Primer sequence	Name
Os01g0940100	F: 5'-GCGAGGACGATTCACCAGAT-3'	HXK
	R: 5'-TCGCAGACTTTCACGACCAG-3'
Os03g0749500	F: 5'-GGATTCTGCGCGTCAAGTTC-3'	β-GC
	R: 5'-CGGCTTGTCACTTGTCTTGC-3'
Os06g0675700	F: 5'-CGTCAGAAACGGCCAAATCA-3'	α-GC
	R: 5'-GGAGAGGCAGCTACTGAACC-3'
Os04g0309600	F: 5'-GCTGGATCAAGGCACAGACT-3'	SS
	R: 5'-CATCGCCTCGATGACCGTTA-3'
Os01g0919400	F: 5'-AATGATGCCTGGCGTGTACA-3'	SPS
	R: 5'-TTATGACAAGCTCCGCTGCA-3'
